# Supplementary material for: Genome-Wide Identification and Expression Profiles of 13 Key Structural Gene Families Involved in the Biosynthesis of Rice Flavonoid Scaffolds
Source: Genes (Basel). 2022 Feb 24;13(3):410. doi: 10.3390/genes13030410 (PMC8951560; doi:10.3390/genes13030410)
Supplement: Supplementary file 1 [file genes-13-00410-s001.zip]

Archive with 8 entries (8 files):
- suppl_table S1.xlsx
- suppl_table S2.xlsx
- suppl_table S3.xlsx
- suppl_table S4.xlsx
- suppl_table S5.xlsx
- suppl_table S6.xlsx
- suppl_table S7.xlsx
- Supplementary Figures.pdf
