# Supplementary material for: Genome-Wide Identification and Expression Profiles of 13 Key Structural Gene Families Involved in the Biosynthesis of Rice Flavonoid Scaffolds
Source: Genes (Basel). 2022 Feb 24;13(3):410. doi: 10.3390/genes13030410 (PMC8951560; doi:10.3390/genes13030410)
Supplement: Supplementary file 1 [file genes-13-00410-s001.zip › suppl_table S1.xlsx]

## Sheet: Sheet1
Supplementary Table S1. The proteins used for CHS phylogenetic tree
AccessionID	Protein Annotation	ProteinName	Organism
AAC24368.1	chalcone synthase homolog, gp|U90341|2507617 and anther specific protein, gp|Y14507|2326772	AtCHSL	Arabidopsis thaliana
AAM65314.1	chalcone synthase (naringenin-chalcone synthase) (testa 4 protein)	AtCHS	Arabidopsis thaliana
XP_003577513.1	chalcone synthase 2	BdCHS2	Brachypodium distachyon
NP_001302984.1	chalcone synthase 3 like	BnCHS3L	Brassica napus
NP_001302477.1	chalcone synthase 3	BnCHS3	Brassica napus
AAC31913.1	chalcone synthase B1	BnCHSB1	Brassica napus
AAC31912.1	chalcone synthase A2	BnCHSA2	Brassica napus
XP_013606896.1	chalcone synthase 3 like	BoCHS3L	Brassica oleracea var. oleracea
XP_013605982.1	chalcone synthase 3	BoCHS3	Brassica oleracea var. oleracea
XP_013621435.1	chalcone synthase	BoCHS	Brassica oleracea var. oleracea
ADF43047.1	chalcone synthase 6 protein	BrCHS6	Brassica rapa subsp. rapa
ADF43045.1	chalcone synthase 4 protein	BrCHS4	Brassica rapa subsp. rapa
ADF43044.1	chalcone synthase 3 protein	BrCHS3	Brassica rapa subsp. rapa
ADF43043.1	chalcone synthase 2 protein	BrCHS2	Brassica rapa subsp. rapa
ADF43042.1	chalcone synthase 1 protein	BrCHS1	Brassica rapa subsp. rapa
XP_021748259.1	chalcone synthase 6-4 like	CqCHS6-4L	Chenopodium quinoa
XP_021747835.1	chalcone synthase 2 like	CqCHS2L	Chenopodium quinoa
XP_021738077.1	chalcone synthase 3 like	CqCHS3L	Chenopodium quinoa
XP_021762431.1	chalcone synthase	CqCHS	Chenopodium quinoa
KAH1267667.1	chalcone synthase 7	GmCHS7	Glycine max
KAH1261317.1	chalcone synthase 6	GmCHS6	Glycine max
KAH1250752.1	chalcone synthase 5	GmCHS5	Glycine max
KAH1245417.1	chalcone synthase 2	GmCHS2	Glycine max
KAH1215263.1	chalcone synthase 1A	GmCHS1A	Glycine max
NP_001358306.1	chalcone synthase 9	GmCHS9	Glycine max
NP_001358312.1	chalcone synthase 13	GmCHS13	Glycine max
NP_001358310.1	chalcone synthase 10	GmCHS10	Glycine max
NP_001358311.1	chalcone synthase 11	GmCHS11	Glycine max
NP_001358304.1	chalcone synthase 4b	GmCHS4b	Glycine max
NP_001347352.1	chalcone synthase 4a	GmCHS4a	Glycine max
XP_014634365.1	chalcone synthase 3 like	GmCHS3L	Glycine max
QEO76000.1	chalcone synthase 5/1 fusion protein	GmCHS5-1	Glycine max
AAQ62597.1	chalcone synthase CHS1	GmCHS1	Glycine max
AAQ62596.1	chalcone synthase CHS3	GmCHS3	Glycine max
AAQ62595.1	chalcone synthase CHS4	GmCHS4	Glycine max
XP_044969115.1	chalcone synthase 2	HvCHS2	Hordeum vulgare subsp. vulgare
XP_044968360.1	chalcone synthase 1	HvCHS1	Hordeum vulgare subsp. vulgare
XP_044963944.1	chalcone synthase 2 like	HvCHS2L	Hordeum vulgare subsp. vulgare
XP_044950406.1	chalcone synthase 6 like	HvCHS6L	Hordeum vulgare subsp. vulgare
KAE8787201.1	chalcone synthase A	HvCHSA	Hordeum vulgare
KAE8770566.1	chalcone synthase 8	HvCHS8	Hordeum vulgare
CAA70435.1	chalcone synthase	HvCHS	Hordeum vulgare subsp. vulgare
XP_006662967.2	chalcone synthase 1	ObCHS1	Oryza brachyantha
XP_039823142.1	chalcone synthase C2	PvCHS(C2)	Panicum virgatum
XP_039777144.1	chalcone synthase C2 like	PvCHS(C2L)	Panicum virgatum
XP_039790206.1	chalcone synthase 8 like	PvCHS8L	Panicum virgatum
XP_024395254.1	chalcone synthase 6-4 like	PpCHS6-4L	Physcomitrium patens
ABB84527.1	chalcone synthase	PpCHS	Physcomitrium patens
XP_002982357.2	chalcone synthase 1B	SmCHS1B	Selaginella moellendorffii
XP_024537912.1	chalcone synthase 6-4	SmCHS6-4	Selaginella moellendorffii
XP_002971791.2	chalcone synthase	SmCHS	Selaginella moellendorffii
XP_014661159.1	chalcone synthase 2	SiCHS2	Setaria italica
XP_004979391.1	chalcone synthase C2	SiCHS(C2)	Setaria italica
XP_004975173.1	chalcone synthase 1	SiCHS1	Setaria italica
NP_001234036.2	chalcone synthase 2	SlCHS2	Solanum lycopersicum
NP_001234033.2	chalcone synthase 1	SlCHS1	Solanum lycopersicum
XP_025887123.1	chalcone synthase J	SlCHSJ	Solanum lycopersicum
XP_010314857.1	chalcone synthase J like	SlCHSJL	Solanum lycopersicum
XP_004239898.1	chalcone synthase B	SlCHSB	Solanum lycopersicum
AEK99072.1	chalcone synthase	SlCHS	Solanum lycopersicum
QZL11400.1	chalcone synthase 1b	StCHS1b	Solanum tuberosum
NP_001275352.1	chalcone synthase 1A	StCHS1A	Solanum tuberosum
NP_001275296.1	chalcone synthase 2	StCHS2	Solanum tuberosum
XP_015170267.1	chalcone synthase 1B like	StCHS1BL	Solanum tuberosum
XP_006367319.1	chalcone synthase J like	StCHSJL	Solanum tuberosum
XP_006355706.1	chalcone synthase B	StCHSB	Solanum tuberosum
AGU70032.1	chalcone synthase	StCHS	Solanum tuberosum
AAL49965.1	chalcone synthase 8	SbCHS8	Sorghum bicolor
AAD41879.1	chalcone synthase 7	SbCHS7	Sorghum bicolor
AAD41878.1	chalcone synthase 6	SbCHS6	Sorghum bicolor
AAD41877.1	chalcone synthase 5	SbCHS5	Sorghum bicolor
AAD41876.1	chalcone synthase 4	SbCHS4	Sorghum bicolor
AAD41875.1	chalcone synthase 3	SbCHS3	Sorghum bicolor
AAD41874.1	chalcone synthase 2	SbCHS2	Sorghum bicolor
AAD41873.1	chalcone synthase 1	SbCHS1	Sorghum bicolor
XP_044433541.1	chalcone synthase 2 like	TaCHS2L	Triticum aestivum
XP_044328678.1	chalcone synthase 1 like	TaCHS1L	Triticum aestivum
XP_044321480.1	chalcone synthase 2	TaCHS2	Triticum aestivum
AQZ36542.1	chalcone synthase	TaCHS	Triticum aestivum
NP_001142246.1	chalcone synthase C2	ZmCHS(C2)	Zea mays
NP_001149022.1	chalcone synthase WHP1	ZmCHS(WHP1)	Zea mays
NP_001150611.1	chalcone synthase G	ZmCHSG	Zea mays
NP_001149508.1	chalcone synthase	ZmCHS	Zea mays
NP_001149157.1	chalcone synthase 8	ZmCHS8	Zea mays
NP_001131211.1	chalcone synthase 13	ZmCHS13	Zea mays
PWZ29186.1	chalcone synthase 7	ZmCHS7	Zea mays
AAA02824.1	chalcone synthase	MsCHS	Medicago sativa
