# Supplementary material for: Genome-Wide Identification and Expression Profiles of 13 Key Structural Gene Families Involved in the Biosynthesis of Rice Flavonoid Scaffolds
Source: Genes (Basel). 2022 Feb 24;13(3):410. doi: 10.3390/genes13030410 (PMC8951560; doi:10.3390/genes13030410)
Supplement: Supplementary file 1 [file genes-13-00410-s001.zip › suppl_table S2.xlsx]

## Sheet: Sheet1
Supplementary Table S2. The proteins used for CHI phylogenetic tree.
AccessionID	Protein Annotation	ProteinName	Organism
AAA32766.1	chalcone isomerase	AtCHI	Arabidopsis thaliana
AAM65565.1	contains similarity to chalcone-flavonone isomerase (chalcone isomerase)	AtCHIL	Arabidopsis thaliana
NP_001242041.2	chalcone isomerase 4B	GmCHI4B	Glycine max
NP_001238390.1	chalcone isomerase 3A1	GmCHI3A1	Glycine max
NP_001236782.1	chalcone isomerase 4A	GmCHI4A	Glycine max
XP_040869742.1	chalcone isomerase isoform X1	GmCHIX1	Glycine max
XP_006593488.1	chalcone isomerase 3A1 isoform X1	GmCHI3A1X1	Glycine max
ABI54176.1	chalcone isomerase A	GmCHIA	Glycine max
AAT94364.1	chalcone isomerase 1B2	GmCHI1B2	Glycine max
AAT94359.1	chalcone isomerase 1B1	GmCHI1B1	Glycine max
AAT94358.1	chalcone isomerase 1A	GmCHI1A	Glycine max
ABA86742.1	chalcone isomerase 3	GmCHI3	Glycine max
ABA86741.1	chalcone isomerase 2	GmCHI2	Glycine max
ABA86740.1	chalcone isomerase 1	GmCHI1	Glycine max
KAE8814913.1	chalcone isomerase	HvCHI	Hordeum vulgare
AEN83506.1	chalcone isomerase	StCHI	Solanum tuberosum
NP_001149585.1	chalcone isomerase	ZmCHI	Zea mays
AQK70121.1	chalcone isomerase 3	ZmCHI3	Zea mays
QDF63019.1	chalcone isomerase	AcCHI	Adiantum caudatum
AFL72080.1	chalcone isomerase	ArCHI	Agastache rugosa
QDF63017.1	chalcone isomerase	AbCHI	Aglaomorpha bonii
ANH61883.1	chalcone isomerase	AaCHI	Anthurium andraeanum
BAO32071.1	chalcone isomerase 4	AmCHI4	Antirrhinum majus
BAO32070.1	chalcone isomerase 1	AmCHI1	Antirrhinum majus
AGP25596.1	chalcone isomerase	AsCHI	Aquilaria sinensis
AEV53926.1	chalcone isomerase	BbCHI	Brunfelsia brasiliensis subsp. macrocalyx
AJF45951.1	chalcone isomerase II	AhCHI II	Arachis hypogaea
AFP33452.1	chalcone isomerase I	AhCHI I	Arachis hypogaea
AEO17326.1	chalcone isomerase	AhCHI	Arachis hypogaea
QDF63011.1	chalcone isomerase	AlCHI	Asplenium loriceum
QDF58101.1	chalcone isomerase 1	ApCHI1	Arthropteris palisotii
KAF5838024.1	chalcone isomerase	DsCHI	Dunaliella salina
BBD75331.1	chalcone isomerase	DcCHI	Dianthus caryophyllus
CBX44253.1	chalcone isomerase II	DaCHI II	Deschampsia antarctica
CBX44252.1	chalcone isomerase I	DaCHI I	Deschampsia antarctica
CAA91931.1	chalcone isomerase	DcCHI	Dianthus caryophyllus
BAJ17665.1	chalcone isomerase	GbCHI	Gynura bicolor
ADG27840.1	chalcone isomerase	GhCHI	Gossypium hirsutum
ACM62743.1	chalcone isomerase	GmCHI	Garcinia mangostana
GFH31120.1	chalcone_isomerase domain-containing protein	HlCHI	Haematococcus lacustris
QDF63015.1	chalcone isomerase	HpCHI	Hypolepis punctata
QDF63010.1	chalcone isomerase	HaCHI	Haplopteris amboinensis
UCS45051.1	chalcone isomerase	IlCHI	Iris laevigata
ATZ81762.2	chalcone isomerase	IdCHI	Iris domestica
AJB28731.1	chalcone isomerase	IhCHI	Indosasa hispida
AAB86474.1	chalcone isomerase	IpCHI	Ipomoea purpurea
QBI59826.1	chalcone isomerase	LsCHI	Lactuca sativa
AWX67434.1	chalcone isomerase 2	SmCHI2	Salvia miltiorrhiza
AWX67433.1	chalcone isomerase 4	SmCHI4	Salvia miltiorrhiza
AWX67432.1	chalcone isomerase 3	SmCHI3	Salvia miltiorrhiza
AWX67431.1	chalcone isomerase 1	SmCHI1	Salvia miltiorrhiza
AMW91737.1	chalcone isomerase	SbCHI	Scutellaria baicalensis
AGZ04578.1	chalcone isomerase	MsCHI	Medicago sativa
AGE10599.1	chalcone isomerase	LjCHI	Lonicera japonica
BAG14301.1	chalcone isomerase	PfCHI	Perilla frutescens var. crispa
CAA78763.1	chalcone isomerase	PvCHI	Phaseolus vulgaris
BAE48085.1	chalcone isomerase	NbCHI	Nicotiana tabacum
CAA53577.1	chalcone isomerase	VvCHI	Vitis vinifera
