# Supplementary material for: Genome-Wide Identification and Expression Profiles of 13 Key Structural Gene Families Involved in the Biosynthesis of Rice Flavonoid Scaffolds
Source: Genes (Basel). 2022 Feb 24;13(3):410. doi: 10.3390/genes13030410 (PMC8951560; doi:10.3390/genes13030410)
Supplement: Supplementary file 1 [file genes-13-00410-s001.zip › suppl_table S3.xlsx]

## Sheet: Sheet1
Supplementary Table S3. The proteins used in the phylogenetic tree of F3H, FLS, LDOX and ANS
AccessionID	Protein Annotation	ProteinName	Organism
NP_190692.1	flavanone-3-hydroxylase	AtF3H	Arabidopsis thaliana
AID59205.1	flavanone-3-hydroxylase	AhF3H	Arachis hypogaea
ADC96713.1	flavanone-3-hydroxylase	GhF3H	Gossypium hirsutum
ACM62745.1	flavanone-3-hydroxylase	GmF3H	Garcinia mangostana
CAA55628.1	flavanone-3-hydroxylase	MsF3H	Medicago sativa
QOJ43657.1	flavanone-3-hydroxylase	CsF3H	Camellia sinensis var. assamica
ANY30305.1	flavanone 3 hydroxylase	OoF3H	Oryza officinalis
BAU24762.1	flavanone-3-hydroxylase	RtF3H	Reaumuria trigyna
AJO67967.1	flavanone-3-hydroxylase	PaF3H	Prunus avium
ACR15123.1	flavanone-3-hydroxylase	MtF3H	Medicago truncatula
QDK54322.1	flavanone-3-hydroxylase	LaF3H	Lupinus albus
QPF47153.1	flavanone-3-hydroxylase	CgF3H	Clarkia gracilis subsp. sonomensis
KAF5738122.1	flavanone-3-hydroxylase	TwF3H	Tripterygium wilfordii
QBQ52977.1	flavanone-3-hydroxylase	DlF3H	Dimocarpus longan
QBI90549.1	flavanone-3-hydroxylase	PtF3H	Pinus taeda
QBI90548.1	flavanone-3-hydroxylase	PsF3H	Picea sitchensis
QBI90547.1	flavanone-3-hydroxylase	PgF3H	Picea glauca
QBI90546.1	flavanone-3-hydroxylase	PiF3H	Picea abies
ATL75653.1	flavanone-3-hydroxylase	CaF3H	Canarium album
AMQ23623.1	flavanone-3-hydroxylase 3	SlF3H3	Silene littorea
AMQ23622.1	flavanone-3-hydroxylase 2	SlF3H2	Silene littorea
AMQ23621.1	flavanone-3-hydroxylase 1	SlF3H1	Silene littorea
ALB35017.1	flavanone-3-hydroxylase	HsF3H	Hibiscus sabdariffa
AII32446.1	flavanone-3-hydroxylase	DaF3H	Dioscorea alata
BAJ21534.1	flavanone-3-hydroxylase	DpF3H	Dahlia pinnata
AAS20189.1	flavanone-3-hydroxylase	GpF3H	Gypsophila paniculata
ABW74548.1	flavanone-3-hydroxylase	RcF3H	Rubus coreanus
ACM17897.1	flavanone-3-hydroxylase	RoF3H	Rubus occidentalis
NP_680463.1	flavonol synthase 4	AtFLS4	Arabidopsis thaliana
NP_680388.1	flavonol synthase 6	AtFLS6	Arabidopsis thaliana
NP_201165.1	flavonol synthase 5	AtFLS5	Arabidopsis thaliana
NP_201164.1	flavonol synthase 3	AtFLS3	Arabidopsis thaliana
NP_201163.1	flavonol synthase 2	AtFLS2	Arabidopsis thaliana
NP_196481.1	flavonol synthase 1	AtFLS1	Arabidopsis thaliana
AAM64397.1	flavonol synthase FLS	AtFLS	Arabidopsis thaliana
ABZ80964.1	flavonol synthase G68R variant	AtFLS(G68R)	Arabidopsis thaliana
XP_013678442.1	flavonol synthase 3	BnFLS3	Brassica napus
XP_010444232.2	flavonol synthase 5	CsFLS5	Camelina sativa
XP_010460752.1	flavonol synthase 3	CsFLS3	Camelina sativa
XP_010441926.1	flavonol synthase 6	CsFLS6	Camelina sativa
NP_001237419.1	flavonol synthase	GmFLS	Glycine max
KAE8814066.1	flavonol synthase	HvFLS	Hordeum vulgare
XP_040376978.1	flavonol synthase 1	ObFLS1	Oryza brachyantha
ACN81826.1	flavonol synthase	StFLS	Solanum tuberosum
AHW49495.1	flavonol synthase	TaFLS	Triticum aestivum
QGQ76736.1	flavonol synthase 4	VvFLS4	Vitis vinifera
ASU52610.1	flavonol synthase	VvFLS	Vitis vinifera
AWL24850.1	flavonol synthase	NtFLS	Nicotiana tabacum
AFJ44313.1	flavonol synthase	LjFLS	Lonicera japonica
QHO33254.1	flavonol synthase	AhFLS	Arachis hypogaea
XP_025679878.1	flavonol synthase 4	AhFLS4	Arachis hypogaea
XP_025617755.1	flavonol synthase 3	AhFLS3	Arachis hypogaea
ABB53382.1	flavonol synthase	AmFLS	Antirrhinum majus
NP_194019.1	leucoanthocyanidin dioxygenase	AtLDOX	Arabidopsis thaliana
XP_022561100.1	leucoanthocyanidin dioxygenase	BnLDOX	Brassica napus
XP_013616175.1	leucoanthocyanidin dioxygenase	BoLDOX	Brassica oleracea var. oleracea
XP_010464819.1	leucoanthocyanidin dioxygenase	CsLDOX	Camelina sativa
NP_001240884.1	leucoanthocyanidin dioxygenase	GmLDOX	Glycine max
KAE8770964.1	leucoanthocyanidin dioxygenase	HvLDOX	Hordeum vulgare
XP_040375996.1	leucoanthocyanidin dioxygenase 1-like	ObLDOX1L	Oryza brachyantha
XP_004951171.1	leucoanthocyanidin dioxygenase	SiLDOX	Setaria italica
XP_006358845.1	leucoanthocyanidin dioxygenase	StLDOX	Solanum tuberosum
XP_002451336.1	leucoanthocyanidin dioxygenase	SbLDOX	Sorghum bicolor
NP_001106074.1	leucoanthocyanidin dioxygenase	ZmLDOX	Zea mays
NP_001268147.1	leucoanthocyanidin dioxygenase	VvLDOX	Vitis vinifera
QHO41072.1	leucoanthocyanidin dioxygenase	AhLDOX	Arachis hypogaea
NP_001312972.1	leucoanthocyanidin dioxygenase	NtLDOX	Nicotiana tabacum
ACM62747.1	leucoanthocyanidin dioxygenase	GaLDOX	Garcinia mangostana
AEI99590.1	anthocyanidin synthase	AtANS	Arabidopsis thaliana
NP_001239794.1	anthocyanidin synthase	GmANS	Glycine max
AAR26527.1	anthocyanidin synthase 3	GmANS3	Glycine max
AAR26526.1	anthocyanidin synthase 2	GmANS2	Glycine max
KAE8791024.1	anthocyanidin synthase	HvANS	Hordeum vulgare
NP_001361323.1	anthocyanidin synthase	SlANS	Solanum lycopersicum
NP_001274859.1	anthocyanidin synthase	StANS	Solanum tuberosum
AIA59791.1	anthocyanidin synthase	BnANS	Brassica napus
BAE98277.1	anthocyanidin synthase	TaANS	Triticum aestivum
QTH79652.1	anthocyanidin synthase	LsANS	Lactuca sativa
QCP68997.1	anthocyanidin synthase	SmANS	Salvia miltiorrhiza
AID59207.1	anthocyanidin synthase	AhANS	Arachis hypogaea
AWL24854.1	anthocyanidin synthase	NtANS	Nicotiana tabacum
AFM52335.1	anthocyanidin synthase 2	NtANS2	Nicotiana tabacum
AFM52334.1	anthocyanidin synthase 1	NtANS1	Nicotiana tabacum
BAJ17658.1	anthocyanidin synthase	GbANS	Gynura bicolor
ABV82967.1	anthocyanidin synthase	VvANS	Vitis vinifera
AAB84049.1	anthocyanidin synthase	IpANS	Ipomoea purpurea
ABM64801.1	anthocyanidin synthase	GhANS	Gossypium hirsutum
