# Supplementary material for: Genome-Wide Identification and Expression Profiles of 13 Key Structural Gene Families Involved in the Biosynthesis of Rice Flavonoid Scaffolds
Source: Genes (Basel). 2022 Feb 24;13(3):410. doi: 10.3390/genes13030410 (PMC8951560; doi:10.3390/genes13030410)
Supplement: Supplementary file 1 [file genes-13-00410-s001.zip › suppl_table S4.xlsx]

## Sheet: Sheet1
Supplementary Table S4. The proteins used in the phylogenetic tree of F3'H, F3'5'H, FNSII and F2H
AccessionID	Protein Annotation	ProteinName	Organism
QES86351.1	flavanone 2-hydroxylase	PeF2H	Phyllostachys edulis
P93149.2	(2S)-flavanone 2-hydroxylase CYP GE-5 Cytochrome P450 93B1 Flavone synthase II	GeF2H	Glycyrrhiza echinata
PWA61272.1	flavone synthase II	AnFNSII	Artemisia annua
AAF04115.1	flavone synthase II	CcFNSII	Callistephus chinensis
QRN68018.1	flavone synthase II	CmFNSII	Chrysanthemum x morifolium
QEA08558.1	flavone synthase II	CiFNSII	Chrysanthemum indicum
AHB32110.1	flavone synthase II	CsFNSII	Camellia sinensis
AFG31000.1	flavone synthase II	CyFNSII	Cynara cardunculus var. scolymus
KZV23934.1	flavone synthase II	DhFNSII	Dorcoceras hygrometricum
AGK85254.1	flavone synthase II	EbFNSII	Erigeron breviscapus
AGA17938.1	flavone synthase II	DpFNSII	Dahlia pinnata
AAD39549.1	flavone synthase II	GeFNSII	Gerbera hybrid cultivar
BAD91809.1	flavone synthase II	GtFNSII	Gentiana triflora
NP_001241129.1	flavone synthase II	GmFNSII	Glycine max
CAA3031596.1	flavone synthase II	OeFNSII	Olea europaea subsp. europaea
AMX23496.1	flavone synthase II	LmFNSII	Lonicera macranthoides
AMX23494.1	flavone synthase II	LjFNSII	Lonicera japonica
ABC86159.1	flavone synthase II	MtFNSII	Medicago truncatula
BAF96951.1	flavone synthase II	IhFNSII	Iris x hollandica
QLM00653.1	flavone synthase II	ZcFNSII	Ziziphora clinopodioides subsp. bungeana
AWX67430.1	flavone synthase II	SmFNSII	Salvia miltiorrhiza
ACB56919.1	flavone synthase II	PoFNSII	Pilosella officinarum
BAB59004.1	flavone synthase II	PfFNSII	Perilla frutescens var. crispa
AAM51564.1	flavonoid 3'5'-hydroxylase	GmF3'5'H	Glycine max
AFF59221.1	flavonoid 3'5'-hydroxylase	BbF3'5'H	Brunfelsia brasiliensis subsp. macrocalyx
ACY06904.1	flavonoid 3'5'-hydroxylase	GhF3'5'H	Gossypium hirsutum
ATN38188.1	flavonoid 3'5'-hydroxylase	AcF3'5'H	Aconitum carmichaelii var. truppelianum
QIJ55482.1	flavonoid 3'5'-hydroxylase 1-like protein	CaF3'5'H1L	Cajanus platycarpus
BBM28223.1	flavonoid 3'5'-hydroxylase	CpF3'5'H	Clematis patens
BAO04188.1	flavonoid 3'5'-hydroxylase	DgF3'5'H	Delphinium grandiflorum
AAB17562.1	flavonoid 3'5'-hydroxylase	EgF3'5'H	Eustoma grandiflorum
QRR19135.1	flavonoid 3'5'-hydroxylase	MrF3'5'H	Morella rubra
ARW71726.1	flavonoid 3'5'-hydroxylase	GsF3'5'H	Glycine soja
KAF7833590.1	flavonoid 3'5'-hydroxylase	StF3'5'H	Senna tora
AGO02173.1	flavonoid 3'5'-hydroxylase	NgF3'5'H	Nekemias grossedentata
ABB43030.1	flavonoid 3'5'-hydroxylase	PcF3'5'H	Pericallis cruenta
ALF36157.1	flavonoid-3'-hydroxylase	CsF3'H	Camellia sinensis
AHL83556.1	flavonoid-3'-hydroxylase	IhF3'H	Iris x hollandica
ADZ28515.1	flavonoid-3'-hydroxylase	CnF3'H	Camellia nitidissima
ABB53383.1	flavonoid-3'-hydroxylase	AmF3'H	Antirrhinum majus
CAI54278.1	flavonoid-3'-hydroxylase	VvF3'H	Vitis vinifera
QRV61378.1	flavonoid-3'-hydroxylase	LcF3'H	Litchi chinensis
QRM13299.1	flavonoid-3'-hydroxylase	DlF3'H	Dimocarpus longan
QOU08777.1	flavonoid-3'-hydroxylase	TsF3'H	Triadica sebifera
ATI97619.1	flavonoid-3'-hydroxylase	LfF3'H	Lotus filicaulis
AFP95893.1	flavonoid-3'-hydroxylase	NtF3'H	Narcissus tazetta
AEX07282.1	flavonoid-3'-hydroxylase	AhF3'H	Arachis hypogaea
NP_196416.1	Flavonoid 3'-hydroxylase	AtF3'H	Arabidopsis thaliana
