# Supplementary material for: Genome-Wide Identification and Expression Profiles of 13 Key Structural Gene Families Involved in the Biosynthesis of Rice Flavonoid Scaffolds
Source: Genes (Basel). 2022 Feb 24;13(3):410. doi: 10.3390/genes13030410 (PMC8951560; doi:10.3390/genes13030410)
Supplement: Supplementary file 1 [file genes-13-00410-s001.zip › suppl_table S5.xlsx]

## Sheet: Sheet1
Supplementary Table S5. The proteins used in the phylogenetic tree of DFR, LAR and ANR
AccessionID	Protein Annotation	ProteinName	Organism
NP_001303166.1	dihydroflavonol-4-reductase	BnDFR	Brassica napus
XP_013609036.1	dihydroflavonol-4-reductase	BoDFR	Brassica oleracea var. oleracea
NP_001341095.1	dihydroflavonol-4-reductase	GmDFR	Glycine max
AAD54273.1	dihydroflavonol-4-reductase DFR1	GmDFR1	Glycine max
ABM64803.1	dihydroflavonol-4-reductase 2	GmDFR2	Glycine max
KAE8821720.1	dihydroflavonol-4-reductase	HvDFR	Hordeum vulgare
NP_001275409.1	dihydroflavonol-4-reductase	StDFR	Solanum tuberosum
BAD11019.1	dihydroflavonol-4-reductase	TaDFR	Triticum aestivum
NP_001151927.2	dihydroflavonol-4-reductase	ZmDFR	Zea mays
QHO45648.1	dihydroflavonol-4-reductase	AhDFR	Arachis hypogaea
NP_001312661.2	dihydroflavonol-4-reductase	NtDFR	Nicotiana tabacum
QPF47159.1	dihydroflavonol-4-reductase	CgDFR	Clarkia gracilis subsp. sonomensis
QOS14586.1	dihydroflavonol-4-reductase	CsDFR	Camellia sinensis
QVX18582.1	dihydroflavonol-4-reductase 2	LfDFR2	Liquidambar formosana
QTO32212.1	dihydroflavonol-4-reductase	OrDFR	Oryza rufipogon
QTO32211.1	dihydroflavonol-4-reductase	OnDFR	Oryza nivara
APG32498.1	dihydroflavonol-4-reductase 1	FhDFR1	Freesia hybrid cultivar
APG32495.1	dihydroflavonol-4-reductase 3	FhDFR3	Freesia hybrid cultivar
APG32494.1	dihydroflavonol-4-reductase 2	FhDFR2	Freesia hybrid cultivar
OIS98434.1	dihydroflavonol-4-reductase	NaDFR	Nicotiana attenuata
XP_018481252.1	dihydroflavonol-4-reductase	RaDFR	Raphanus sativus
XP_017985307.1	dihydroflavonol-4-reductase	TcDFR	Theobroma cacao
KZV55977.1	dihydroflavonol-4-reductase	DhDFR	Dorcoceras hygrometricum
KHN43093.1	dihydroflavonol-4-reductase	GsDFR	Glycine soja
KHG24485.1	dihydroflavonol-4-reductase	GaDFR	Gossypium arboreum
EMS68193.1	dihydroflavonol-4-reductase	TuDFR	Triticum urartu
CAA78930.1	dihydroflavonol-4-reductase	GhDFR	Gerbera hybrid cultivar
XP_003561802.1	leucoanthocyanidin reductase	BdLAR	Brachypodium distachyon
NP_001352050.1	leucoanthocyanidin reductase	GmLAR	Glycine max
AEM23933.1	leucoanthocyanidin reductase 1	GmLAR1	Glycine max
KAE8807710.1	leucoanthocyanidin reductase	HvLAR	Hordeum vulgare
NP_001148881.2	leucoanthocyanidin reductase	ZmLAR	Zea mays
RVX14268.1	leucoanthocyanidin reductase	VvLAR	Vitis vinifera
NP_001267887.1	leucoanthocyanidin reductase 1	VvLAR1	Vitis vinifera
NP_001268089.1	leucoanthocyanidin reductase 2	VvLAR2	Vitis vinifera
XP_016736272.1	leucoanthocyanidin reductase	GhLAR	Gossypium hirsutum
AES62081.1	leucoanthocyanidin reductase LAR1-2	MtLAR1-2	Medicago truncatula
AIA08662.1	leucoanthocyanidin reductase 4	PaLAR4	Picea abies
AHB89629.1	leucoanthocyanidin reductase 3	PaLAR3	Picea abies
AHB89628.1	leucoanthocyanidin reductase 2	PaLAR2	Picea abies
AHB89627.1	leucoanthocyanidin reductase 1	PaLAR1	Picea abies
KAF5751948.1	leucoanthocyanidin reductase 1	TwLAR1	Tripterygium wilfordii
ABB77697.1	leucoanthocyanidin reductase 2	PcLAR2	Pyrus communis
ABB77696.1	leucoanthocyanidin reductase 1	PcLAR1	Pyrus communis
EOY02147.1	leucoanthocyanidin reductase 1	TcLAR1	Theobroma cacao
KZV31420.1	leucoanthocyanidin reductase 1	DhLAR1	Dorcoceras hygrometricum
ALR35239.1	leucoanthocyanidin reductase 1	MaLAR1	Malus hybrid cultivar
ALR35238.1	leucoanthocyanidin reductase 2	MaLAR2	Malus hybrid cultivar
CAI56326.1	leucoanthocyanidin reductase 1	VsLAR1	Vitis shuttleworthii
CAI56325.1	leucoanthocyanidin reductase 2	GrLAR2	Gossypium raimondii
CAI56324.1	leucoanthocyanidin reductase 1	GrLAR1	Gossypium raimondii
CAI56323.1	leucoanthocyanidin reductase 2	GaLAR2	Gossypium arboreum
CAI56319.1	leucoanthocyanidin reductase 1	GaLAR1	Gossypium arboreum
ABC71329.1	leucoanthocyanidin reductase LAR2-2	LcLAR2-2	Lotus corniculatus
ABC71328.1	leucoanthocyanidin reductase LAR2-1	LcLAR2-1	Lotus corniculatus
AAZ79365.1	leucoanthocyanidin reductase 2	MdLAR2	Malus domestica
AAZ79364.1	leucoanthocyanidin reductase 1	MdLAR1	Malus domestica
ART94425.1	leucoanthocyanidin reductase 3	PnLAR3	Populus nigra
ART94424.1	leucoanthocyanidin reductase 2	PnLAR2	Populus nigra
ART94423.1	leucoanthocyanidin reductase 1	PnLAR1	Populus nigra
XP_003580614.1	anthocyanidin reductase ((2S)-flavan-3-ol-forming)	BdANR	Brachypodium distachyon
XP_013691340.1	anthocyanidin reductase	BnANR	Brassica napus
XP_013594477.1	anthocyanidin reductase	BoANR	Brassica oleracea var. oleracea
XP_021726606.1	anthocyanidin reductase ((2S)-flavan-3-ol-forming)-like	CqANRL	Chenopodium quinoa
NP_001241913.3	anthocyanidin reductase 1	GmANR1	Glycine max
NP_001243072.1	anthocyanidin reductase 2	GmANR2	Glycine max
XP_003554760.1	anthocyanidin reductase	GmANR	Glycine max
KAE8807708.1	anthocyanidin reductase	HvANR	Hordeum vulgare
XP_040383949.1	anthocyanidin reductase ((2S)-flavan-3-ol-forming)-like	ObANRL	Oryza brachyantha
XP_039777610.1	anthocyanidin reductase ((2S)-flavan-3-ol-forming)-like	PvANRL	Panicum virgatum
XP_004978257.1	anthocyanidin reductase ((2S)-flavan-3-ol-forming)	SiANR	Setaria italica
NP_001338756.1	anthocyanidin reductase ((2S)-flavan-3-ol-forming)	ZmANR	Zea mays
XP_004234583.1	anthocyanidin reductase ((2S)-flavan-3-ol-forming)	SlANR	Solanum lycopersicum
XP_021319469.1	anthocyanidin reductase ((2S)-flavan-3-ol-forming)	SbANR	Sorghum bicolor
XP_021318468.1	anthocyanidin reductase ((2S)-flavan-3-ol-forming)-like	SbANRL	Sorghum bicolor
XP_006343275.1	anthocyanidin reductase	StANR	Solanum tuberosum
QHO58773.1	anthocyanidin reductase	AhANR	Arachis hypogaea
ACV72641.1	anthocyanidin reductase 2	GhANR2	Gossypium hirsutum
ABM64802.1	anthocyanidin reductase	GhANR	Gossypium hirsutum
NP_001267885.1	anthocyanidin reductase ((2S)-flavan-3-ol-forming)	VvANR	Vitis vinifera
XP_019081134.1	anthocyanidin reductase ((2S)-flavan-3-ol-forming)-like	VvANRL	Vitis vinifera
ARB08608.1	anthocyanidin reductase 2	PvANR2	Phaseolus vulgaris
ARB08607.1	anthocyanidin reductase 1	PvANR1	Phaseolus vulgaris
ADK95116.1	anthocyanidin reductase	MsANR	Medicago sativa
KEH31180.1	anthocyanidin reductase ANR1-1	MtANR1-1	Medicago truncatula
ADZ58168.1	anthocyanidin reductase 1	CsANR1	Camellia sinensis
ADZ58166.1	anthocyanidin reductase 2	CsANR2	Camellia sinensis
OIT35484.1	anthocyanidin reductase	NaANR	Nicotiana attenuata
ABC71336.1	anthocyanidin reductase ANR2	LcANR2	Lotus corniculatus
ABC71335.1	anthocyanidin reductase ANR1-4	LcANR1-4	Lotus corniculatus
ABC71334.1	anthocyanidin reductase ANR1-3	LcANR1-3	Lotus corniculatus
ABC71333.1	anthocyanidin reductase ANR1-2	LcANR1-2	Lotus corniculatus
ABC71337.1	anthocyanidin reductase ANR-1	LcANR-1	Lotus corniculatus
ABC71332.1	anthocyanidin reductase ANR1-1	LcANR1-1	Lotus corniculatus
