# Supplementary material for: Genome-Wide Identification and Expression Profiles of 13 Key Structural Gene Families Involved in the Biosynthesis of Rice Flavonoid Scaffolds
Source: Genes (Basel). 2022 Feb 24;13(3):410. doi: 10.3390/genes13030410 (PMC8951560; doi:10.3390/genes13030410)
Supplement: Supplementary file 1 [file genes-13-00410-s001.zip › suppl_table S6.xlsx]

## Sheet: Sheet1
Supplementary Table S6a. OsCHSs and OsCHIs gene families were identified via HMM searches									Supplementary Table S6b. OsOGDs gene families were identified via HMM search								Supplementary Table S6c. OsCYP450s gene families were identified via HMM search								Supplementary Table S6d. OsSDRs gene families were identified via HMM search
GeneID	Annotation								GeneID	Annotation							GeneID	Annotation							GeneID	Annotation
Os01g0602600	Similar to Chalcone synthase								Os05g0158600	gene_symbol:GA2OX1 description:Similar to OsGA2ox1							Os02g0502300	description:Similar to Cytochrome P450 family protein, expressed							Os06g0623300	gene_symbol:OsCCR8 description:NAD(P)-binding domain containing protein
Os04g0103900	Similar to Chalcone synthase								Os08g0417100	description:Similar to cDNA, clone: J100014C05, full insert sequence							Os12g0139300	gene_symbol:OsCPD2 description:Similar to Cytochrome P450 90A1 (EC 1.14.-.-)							Os06g0299100	description:Glucose/ribitol dehydrogenase family protein
Os04g0304600	Chalcone/stilbene synthase, N-terminal domain containing protein								Os10g0558900	gene_symbol:RL14 description:2OG-Fe (II) oxygenase family protein, Regulation of the secondary cell wall formation in leaves, Modulation of leaf rollin							Os09g0263933	description:Similar to flavonoid 3-monooxygenase							Os04g0531700	description:Short-chain dehydrogenase/reductase SDR domain containing protein
Os05g0212500	Chalcone/stilbene synthase, N-terminal domain containing protein								Os03g0690500	description:Similar to Oxidoreductase, 2OG-Fe oxygenase family protein, expressed							Os05g0416400	gene_symbol:OsCYP51H8 description:Similar to Cytochrome P450 CYP51H10							Os04g0630600	gene_symbol:OsSTA134 description:Similar to H0323C08.16 protein
Os05g0212600	Chalcone/stilbene synthase, N-terminal domain containing protein								Os08g0480200	description:2OG-Fe(II) oxygenase domain containing protein							Os03g0371300	gene_symbol:CYP72A1 description:Similar to Cytochrome P450 CYP709E4							Os09g0516500	description:NAD(P)-binding domain containing protein
Os05g0212900	Similar to Chalcone synthase J (EC 2.3.1.74) (Naringenin-chalcone synthase J)								Os04g0522500	gene_symbol:OsGA2ox6 description:2OG-Fe(II) oxygenase domain containing protein							Os01g0820000	description:Similar to Cinnamate-4-hydroxylase							Os06g0300000	description:Short-chain dehydrogenase/reductase SDR domain containing protein
Os05g0213100	Similar to Chalcone and stilbene synthases, N-terminal domain containing protein								Os10g0558750	description:Similar to Oxidoreductase, 2OG-Fe oxygenase family protein, expressed							Os04g0573900	gene_symbol:OsCYP704A3 description:Similar to cDNA clone:001-036-C03, full insert sequence							Os04g0630400	description:leucoanthocyanidin reductase/anthocyanidin reductase ((2S)-flavan-3-ol-forming)
Os07g0214900	Similar to Chalcone synthase C2 (EC 2.3.1.74) (Naringenin-chalcone synthase C2)								Os11g0186900	gene_symbol:ACO4 description:ACC oxidase, Ethylene biosynthesi							Os03g0594900	description:Cytochrome P450 family protein							Os02g0640800	description:Similar to Carbonyl reductase 1
Os07g0271500	Similar to Chalcone synthase								Os10g0559500	gene_symbol:FLS description:2OG-Fe(II) oxygenase domain containing protein							Os02g0110200	gene_symbol:HPL3 description:Fatty acid 13-hydroperoxide lyase (CYP74B), Plant defens							Os02g0116500	description:Similar to Protochlorophyllide reductase homologue
Os07g0411300	Polyketide synthase, Pollen exine and Ubisch body patterning, Pollen wall formatio								Os08g0390700	description:Similar to 2-oxoglutarate-dependent oxygenase							Os01g0227800	description:Similar to cDNA, clone: J075083L18, full insert sequence							Os04g0116600	description:Glucose/ribitol dehydrogenase family protein
Os07g0500800	Similar to Chalcone synthase								Os08g0560000	gene_symbol:OsGA20ox7 description:Similar to gibberellin 20 oxidase 2							Os02g0184700	description:Cytochrome P450 family protein							Os09g0491820	gene_symbol:OsCCR16 description:NAD(P)-binding domain containing protein
Os07g0501100	Similar to Chalcone synthase 2 (EC 2.3.1.74) (Naringenin-chalcone synthase 2)								Os10g0558200	description:2OG-Fe(II) oxygenase domain containing protein							Os10g0515900	description:Cytochrome P450 family protein							Os09g0570300	description:Similar to Short-chain dehydrogenase Tic32
Os07g0525500	Similar to chalcone synthase 8								Os10g0558700	description:Similar to Oxidoreductase, 2OG-Fe oxygenase family protein, expressed							Os02g0184600	gene_symbol:OsEnS-26 description:Similar to Cytochrome P450 CYP71K14							Os10g0496900	gene_symbol:FGL description:Similar to Protochlorophyllide reductase B, chloroplastic
Os07g0525900	Similar to Chalcone synthase								Os09g0354300	description:Similar to leucoanthocyanidin dioxygenase							Os07g0482900	description:Similar to Cytochrome P450							Os05g0578500	gene_symbol:OsCCR23 description:NAD(P)-binding domain containing protein
Os07g0526400	Polyketide synthase, type III domain containing protein								Os06g0176500	description:Similar to leucoanthocyanidin dioxygenase							Os01g0227700	description:Cytochrome P450 family protein							Os11g0499600	gene_symbol:OsHSD1 description:Hydroxysteroid dehydrogenase, Cuticle formation, Lipid homeostasis, Submergence toleranc
Os10g0158400	Similar to Chalcone and stilbene synthases, N-terminal domain containing protein								Os04g0643500	description:Similar to H0306F03.8 protein							Os02g0204700	gene_symbol:OsCYP734A2 description:Cytochrome P450 family protein							Os04g0293300	description:Similar to Tropinone reductase-I (EC 1.1.1.206) (TR-I) (Tropine dehydrogenase)
Os10g0162856	Similar to Chalcone and stilbene synthases, N-terminal domain containing protein								Os10g0559200	description:Similar to Flavonol synthase/flavanone 3-hydroxylase, putative, expressed							Os12g0134900	description:Cytochrome P450 family protein							Os08g0183900	gene_symbol:OsCCR29 description:Similar to dihydroflavonol-4-reductase
Os10g0167900	Similar to Chalcone and stilbene synthases, N-terminal domain containing protein								Os10g0522900	description:Isopenicillin N synthase family protein							Os08g0547300	description:Similar to Cytochrome P450 78A1 (EC 1.14.-.-) (CYPLXXVIII)							Os09g0262000	gene_symbol:OsCCR24 description:Similar to Cinnamoyl CoA reductase
Os10g0168300	Similar to Chalcone and stilbene synthases, N-terminal domain containing protein								Os10g0208500	description:Hypothetical protein							Os10g0524700	description:Cytochrome P450 family protein							Os09g0127300	gene_symbol:OsCCR17 description:NAD(P)-binding domain containing protein
Os10g0168500	Similar to Chalcone and stilbene synthases, N-terminal domain containing protein								Os03g0289800	description:Similar to Leucoanthocyanidin dioxygenase-like protein							Os03g0760200	gene_symbol:bel description:Cytochrome P450 family protein							Os09g0419200	gene_symbol:OsCCR19 description:NAD(P)-binding domain containing protein
Os10g0177300	Similar to Chalcone and stilbene synthases, N-terminal domain containing protein								Os08g0417000	description:2OG-Fe(II) oxygenase domain containing protein							Os02g0601500	gene_symbol:OsCYP71X14 description:Cytochrome P450 family protein							Os04g0630800	description:Similar to Anthocyanidin reductase
Os10g0484800	Orthologue of Arabidopsis PKSA/LAP6, Regulation of pollen exine formatio								Os07g0103500	gene_symbol:OsGA2ox5 description:2OG-Fe(II) oxygenase domain containing protein							Os09g0441600	description:Similar to flavonoid 3-monooxygenase							Os08g0476300	gene_symbol:EIP11 description:Glucose/ribitol dehydrogenase family protein
Os11g0529100	Similar to Chalcone and stilbene synthases, N-terminal domain containing protein								Os05g0556000	description:Oxoglutarate/iron-dependent oxygenase domain containing protein							Os08g0508000	gene_symbol:CYP76M2 description:Cytochrome P450 family protein							Os09g0491822	gene_symbol:OsCCR32 description:NAD-dependent epimerase/dehydratase domain containing protein
Os11g0529500	Polyketide synthase, type III domain containing protein								Os04g0407800	gene_symbol:OsGA2ox11 description:Similar to H0321H01.3 protein							Os06g0349700	gene_symbol:OsF5HL description:Cytochrome P450 family protein							Os02g0715200	description:NAD(P)-binding domain containing protein
Os11g0529800	Similar to Chalcone synthase								Os01g0372500	gene_symbol:ANS description:Similar to Leucoanthocyanidin dioxygenase (EC 1.14.11.19) (LDOX) (Leucocyanidin oxygenase) (Leucoanthocyanidin hydroxylase)							Os08g0105400	description:Similar to P450							Os04g0532100	description:Short-chain dehydrogenase/reductase SDR domain containing protein
Os11g0529900	Chalcone/stilbene synthase, N-terminal domain containing protein								Os01g0177400	gene_symbol:D18 description:GA 3 beta-hydroxylase2, GA metabolis							Os03g0570100	description:Similar to Cytochrome P450 79A1 (EC 1.14.13.41) (Tyrosine N-monooxygenase) (Cytochrome P450Tyr)							Os09g0491788	gene_symbol:OsCCR15 description::Similar to dihydroflavonol-4-reductase protein
Os11g0530600	Similar to Chalcone synthase C2 (EC 2.3.1.74) (Naringenin-chalcone synthase C2)								Os10g0523100	description:Isopenicillin N synthase family protein							Os12g0512800	gene_symbol:OsCYP71E5 description:Cytochrome P450 71E1 (EC 1.14.13.68) (4-hydroxyphenylacetaldehyde oxime monooxygenase)							Os09g0493500	gene_symbol:OsTKPR1 description:Similar to H0404F02.2 protein
Os11g0566800	Chalcone/stilbene synthase, N-terminal domain containing protein								Os08g0391700	description:Similar to Oxidoreductase, 2OG-Fe oxygenase family protein, expressed							Os09g0441100	description:Similar to Cytochrome P450 monooxygenase CYP92A1							Os04g0631000	description:Similar to anthocyanidin reductase ((2S)-flavan-3-ol-forming) isoform X1 protein
Os02g0320300	Similar to Chalcone isomerase 3								Os01g0332200	gene_symbol:GA2OX2 description:GA 2-oxidase2, GA metabolis							Os06g0500700	description:Cytochrome P450 family protein							Os03g0818200	gene_symbol:OsCCR22 description:NAD(P)-binding domain containing protein
Os02g0778500	Chalcone isomerase domain containing protein								Os04g0182200	description:2OG-Fe(II) oxygenase domain containing protein							Os08g0106000	description:Similar to Bx2-like protein							Os07g0664150	description:Similar to Oxidoreductase, short chain dehydrogenase/reductase family protein, expressed
Os03g0819600	Chalcone isomerase (EC 5.5.1.6)								Os04g0581000	description:Similar to Flavanone 3-hydroxylase (Fragment)							Os06g0671300	description:Cytochrome P450 family protein							Os07g0601100	gene_symbol:DHFR description:Similar to dihydroflavonol 4-reductase/NADPH HC toxin reductase (Fragment)
Os06g0203600	Chalcone isomerase domain containing protein								Os06g0178700	description:Similar to Iron/ascorbate-dependent oxidoreductase							Os10g0513900	description:Cytochrome P450 family protein							Os02g0834700	description:Similar to Cell division inhibitor
Os07g0571600	Chalcone isomerase domain containing protein								Os01g0351800	description:2OG-Fe(II) oxygenase domain containing protein							Os04g0570500	gene_symbol:DWF1 description:Cytochrome P450 family protein							Os04g0531900	description:Short-chain dehydrogenase/reductase SDR domain containing protein
Os11g0116300	Chalcone isomerase domain containing protein								Os03g0860600	description:Similar to 2-oxoglutarate-dependent oxygenase							Os08g0472800	gene_symbol:OsABA8OX2 description:Cytochrome P450 family protein							Os01g0151700	description:Similar to Short-chain dehydrogenase Tic32
Os12g0115700	Chalcone isomerase domain containing protein								Os01g0580500	gene_symbol:ACO7 description:ACC oxidase, Ethylene biosynthesi							Os08g0105600	description:Cytochrome P450 domain containing protein							Os10g0547900	description:Similar to Short-chain dehydrogenase Tic32
									Os05g0514600	gene_symbol:GA2OX4 description:GA 2-oxidase4, GA metabolis							Os11g0119700	description:Hypothetical conserved gene							Os06g0300200	description:Similar to H0207B04.1 protein
									Os11g0265800	description:Conserved hypothetical protein							Os11g0469900	description:Similar to Bx2-like protein							Os06g0623200	gene_symbol:OsCCR28 description:Similar to Cinnamoyl-CoA reductase (EC 1.2.1.44)
									Os05g0208550	description:Similar to gibberellin 2-beta-dioxygenase							Os02g0500700	description:Similar to Cytochrome P450 family protein							Os01g0283700	gene_symbol:OsCCR5 description:Similar to Cinnamoyl-CoA reductase (EC 1.2.1.44)
									Os06g0255100	description:2OG-Fe(II) oxygenase domain containing protein							Os06g0267400	description:Similar to Cytochrome P450							Os11g0181800	description:Similar to Short-chain dehydrogenase Tic32
									Os09g0354100	description:Similar to Leucoanthocyanidin dioxygenase							Os09g0530275	gene_symbol:OsCYP71AK1 description:Cytochrome P450 domain containing protein							Os01g0639200	gene_symbol:SNL6 description:Cinnamoyl-CoA reductase-like gene family member, Defense respons
									Os03g0618300	description:Isopenicillin N synthase family protein							Os03g0650200	description:Similar to Cytochrome P450 CYP92C5							Os06g0299200	description:Similar to H0207B04.1 protein
									Os07g0169700	gene_symbol:GA20OX3 description:GA 20-oxidase3, GA metabolis							Os01g0701500	gene_symbol:Os1500 description:Cytochrome P450 family member, Homolog of Arabidopsis MORE AXILLARY GROWTH 1 (MAX1), Functionally incomplete P450 protein as a result of a premature stop codo							Os04g0531750	description:Similar to OSIGBa0125M19.13 protein
									Os05g0421900	gene_symbol:GA20OX4 description:GA 20-oxidase4, GA metabolis							Os07g0681300	gene_symbol:CYP714B1 description:Cytochrome P450 family protein							Os07g0598000	description:Similar to NADPH HC toxin reductase (Fragment)
									Os09g0245500	description:Isopenicillin N synthase domain containing protein							Os01g0388000	gene_symbol:OsCYP734A6 description:Similar to Cytochrome P450 monooxygenase CYP72A5 (Fragment)							Os04g0496150	description:Similar to H0306B06.2 protein
									Os03g0439500	description:2OG-Fe(II) oxygenase domain containing protein							Os01g0728350	description:Similar to Cytochrome P450 monooxygenase CYP72A5							Os04g0269100	description:Similar to OSIGBa0135A16.7 protein
									Os07g0169600	description:2OG-Fe(II) oxygenase domain containing protein							Os01g0227500	description:Cytochrome P450 family protein							Os06g0187200	gene_symbol:OsUGlcAE5 description:Similar to Nucleotide sugar epimerase-like protein (UDP-D-glucuronate 4- epimerase) (EC 5.1.3.6)
									Os06g0177700	description:Similar to leucoanthocyanidin dioxygenase							Os08g0507702	description:Cytochrome P450 family protein							Os04g0678700	gene_symbol:OsPorA description:Similar to Protochlorophyllide reductase (EC 1.3.1.33) (PCR) (NADPH- protochlorophyllide oxidoreductase) (POR) (Fragment)
									Os01g0757200	gene_symbol:GA2OX3 description:GA 2-oxidase3, GA metabolis							Os02g0185400	description:Cytochrome P450 domain containing protein							Os04g0390800	description:NAD(P)-binding domain containing protein
									Os09g0570800	description:Isopenicillin N synthase family protein							Os02g0185200	description:Cytochrome P450 family protein							Os04g0630900	description:Similar to H0105C05.3 protein
									Os06g0178500	description:Isopenicillin N synthase family protein							Os07g0519100	description:Similar to taxane 10-beta-hydroxylase							Os03g0184550	description:Similar to Dihydroflavonol-4-reductase
									Os06g0176300	description:2OG-Fe(II) oxygenase domain containing protein							Os03g0140200	gene_symbol:OsCYP96B5 description:Similar to Cytochrome P450 86A1 (EC 1.14.-.-) (CYPLXXXVI) (P450-dependent fatty acid omega-hydroxylase)							Os07g0601000	description:Similar to NADPH HC toxin reductase (Fragment)
									Os11g0437800	description:2OG-Fe(II) oxygenase domain containing protein							Os09g0264400	description:Cytochrome P450 family protein							Os03g0269000	description:Short chain alcohol dehydrogenase-like
									Os01g0832600	description:Similar to Leucoanthocyanidin dioxygenase-like protein							Os06g0599200	description:Cytochrome P450 family protein							Os12g0464400	gene_symbol:OsEnS-150 description:Similar to Oxidoreductase, short chain dehydrogenase/reductase family protein, expressed
									Os01g0536400	description:Isopenicillin N synthase family protein							Os06g0497350	description:Similar to Cytochrome P450 CYP71K14							Os03g0842900	gene_symbol:OsEnS-59 description:Similar to Steroleosin-B
									Os02g0630300	gene_symbol:OsGA2ox9 description:2OG-Fe(II) oxygenase domain containing protein							Os07g0647200	description:Similar to Cytochrome P450 CYP734A7							Os06g0623600	gene_symbol:OsCCR7 description:Similar to Cinnamoyl-CoA reductase (EC 1.2.1.44)
									Os04g0581100	gene_symbol:OsS3H description:2OG-Fe(II) oxygenase domain containing protein							Os07g0635300	description:Similar to Cytochrome P450							Os03g0654600	gene_symbol:NOL description:Similar to Myb-like DNA-binding domain, SHAQKYF class family protein, expressed
									Os05g0178100	gene_symbol:GA3OX1 description:GA 3beta-hydroxylase1, GA metabolis							Os10g0514450	description:Similar to Cytochrome P450 family protein							Os10g0417600	gene_symbol:OsGME1 description:NAD(P)-binding domain containing protein
									Os09g0451000	gene_symbol:ACO1 description:ACC oxidase, Ethylene biosynthesi							Os07g0291750	description:Similar to CYP71B26; electron carrier/ heme binding / iron ion binding / monooxygenase/ oxygen binding							Os04g0457200	description:Similar to H0523F07.11 protein
									Os01g0209700	gene_symbol:OsGA2ox7 description:Similar to GA 2-oxidase 5							Os02g0185500	gene_symbol:OsEnS-27 description:Similar to cDNA, clone: J065218M03, full insert sequence							Os06g0129100	description:Short-chain dehydrogenase/reductase SDR family protein
									Os08g0392100	description:2OG-Fe(II) oxygenase domain containing protein							Os03g0138200	gene_symbol:OsCYP96B6 description:Cytochrome P450 family protein							Os06g0683100	description:putative anthocyanidin reductase isoform X4 protein
									Os09g0353700	description:Similar to Leucoanthocyanidin dioxygenase							Os06g0641800	gene_symbol:OsCYP71K9 description:Cytochrome P450 family protein							Os06g0651000	gene_symbol:DHFR description:Similar to dihydroflavonol 4-reductase, NADPH HC-toxin reductase/Helminthosporium carbonum susceptibility1
									Os04g0475600	description:2OG-Fe(II) oxygenase domain containing protein							Os02g0467600	gene_symbol:C4H1 description:Similar to Cinnamate 4-hydroxylase CYP73							Os04g0291100	description:Similar to Short-chain dehydrogenase Tic32
									Os06g0176650	description::Similar to Oxidoreductase, 2OG-Fe oxygenase family protein							Os10g0167250	description:Similar to Cytochrome P450 CYP76H18							Os07g0685800	description:Short-chain dehydrogenase/reductase SDR domain containing protein
									Os04g0667200	gene_symbol:OsF3H-3 description:Similar to H1005F08.24 protein							Os04g0407900	description:Similar to Cytochrom P450-like protein							Os10g0477900	description:Similar to NAD dependent epimerase/dehydratase family protein, expressed
									Os05g0127500	description:Similar to Leucoanthocyanidin dioxygenase-like protein							Os04g0480650	description:Similar to OSIGBa0158F13.10 protein							Os02g0557700	description:Short-chain dehydrogenase/reductase SDR domain containing protein
									Os10g0558400	description:Similar to Oxidoreductase, 2OG-Fe oxygenase family protein							Os05g0445100	gene_symbol:OsCYP450 description:Cytochrome P450 family protein							Os12g0633800	description:Similar to Oxidoreductase, short chain dehydrogenase/reductase family protein, expressed
									Os06g0178450	description::Similar to Oxidoreductase, 2OG-Fe oxygenase family protein							Os08g0507100	gene_symbol:CYP76M10 description:Cytochrome P450 family protein							Os08g0277200	gene_symbol:OsCCR description:Similar to Cinnamoyl-CoA reductase (EC 1.2.1.44)
									Os06g0162500	description:Similar to Naringenin 3-dioxygenase like protein							Os06g0110000	gene_symbol:OsKAO description:Similar to DWARF3 (Fragment)							Os01g0929500	description:Similar to predicted protein
									Os02g0280700	description:Similar to Iron/ascorbate-dependent oxidoreductase							Os05g0482400	gene_symbol:EUI1 description:Cytochrome P450 monooxygenase, Gibberellin (GA)-deactivating enzyme, Modulation of internode elongatio							Os01g0227100	gene_symbol:NYC1 description:Chlorophyll b reductase, Leaf senescenc
									Os06g0177600	description:2OG-Fe(II) oxygenase domain containing protein							Os05g0494000	gene_symbol:OsC3'H1 description:p-Coumaroyl ester 3-hydroxylase, Determination of lignin content, composition and the degree of cell wall cross-linkin							Os03g0115700	description:Short-chain dehydrogenase/reductase SDR family protein
									Os05g0560900	gene_symbol:OsGA2ox8 description:Similar to gibberellin 2-beta-dioxygenase							Os06g0191700	description:Similar to Cytochrome P450							Os07g0602000	gene_symbol:DHFR description:Similar todihydroflavonol 4-reductase, NADPH HC toxin reductase (Fragment)
									Os06g0573900	description:Similar to 1-aminocyclopropane-1-carboxylic acid oxidase							Os12g0119000	gene_symbol:CYP714C2 description:Cytochrome P450 family protein							Os08g0441500	gene_symbol:OsCCR description:Cinnamoyl-CoA reductase, Lignin formatio
									Os01g0883800	gene_symbol:20ox2 description:Similar to GA C20oxidase2							Os06g0632300	description:Similar to Transposon protein							Os07g0601900	description:Similar to NADPH HC toxin reductase (Fragment)
									Os02g0771600	gene_symbol:ACO3 description:Similar to 1-aminocyclopropane-1-carboxylate oxidase (Fragment)							Os05g0320700	gene_symbol:C4H2 description:Similar to Cytochrome P450							Os11g0432600	description:Similar to Beta-keto acyl reductase (Fragment)
									Os03g0856700	gene_symbol:GA20OX1 description:Gibberellin 20 oxidase 1 (EC 1.14.11.-) (Gibberellin C-20 oxidase 1) (GA 20-oxidase 1							Os10g0166600	description:Cytochrome P450 family protein							Os02g0640600	description:Short-chain dehydrogenase/reductase SDR domain containing protein
									Os01g0352100	description:2OG-Fe(II) oxygenase domain containing protein							Os01g0211000	description:Cytochrome P450 family protein							Os11g0265400	description:Glucose/ribitol dehydrogenase family protein
									Os08g0390200	description:Similar to Oxidoreductase, 2OG-Fe oxygenase family protein, expressed							Os10g0172100	description:Similar to Cytochrome P450 family protein, expressed							Os06g0590301	description:Similar to short-chain dehydrogenase/reductase (SDR) family protein
									Os04g0517600	description:Similar to GA 3beta-hydroxylase							Os07g0293000	description:Hypothetical conserved gene							Os02g0511100	description:Similar to Oxidoreductase, short chain dehydrogenase/reductase family protein, expressed
									Os03g0122300	gene_symbol:FLS description:Similar to Flavanone 3-hydroxylase-like protein							Os12g0582700	description:Similar to Cytochrome P450							Os02g0511400	description:Glucose/ribitol dehydrogenase family protein
									Os06g0176700	description:Isopenicillin N synthase family protein							Os11g0289700	description:Cytochrome P450 family protein							Os02g0808800	gene_symbol:OsCCR1 description:Similar to Cinnamoyl-CoA reductase (EC 1.2.1.44)
									Os03g0856000	description:2OG-Fe(II) oxygenase domain containing protein							Os12g0118900	gene_symbol:CYP714C1 description:Cytochrome P450 family protein							Os06g0298700	description:Short-chain dehydrogenase/reductase SDR domain containing protein
									Os02g0320800	description:Similar to Iron/ascorbate-dependent oxidoreductase							Os01g0854800	gene_symbol:CYP86A7-2 description:Similar to Cytochrome P450 86A1 (EC 1.14.-.-) (CYPLXXXVI) (P450-dependent fatty acid omega-hydroxylase)							Os04g0390700	gene_symbol:OsEnS-62 description:Short-chain dehydrogenase/reductase SDR domain containing protein
									Os02g0767300	gene_symbol:FLS description:Similar to Flavonol synthase/flavanone 3-hydroxylase (EC 1.14.11.23) (EC 1.14.11.9) (FLS) (CitFLS)							Os05g0361000	description:Similar to cDNA, clone: J075083L18, full insert sequence							Os02g0811800	gene_symbol:OsCCR10 description:Similar to Cinnamoyl-CoA reductase (EC 1.2.1.44)
									Os06g0626700	description::ANS, :Similar to Leucoanthocyanidin dioxygenase (EC 1.14.11.19)							Os02g0503700	description:Similar to Cytochrome P450 CYP81L6							Os07g0664600	gene_symbol:RMP8 description:Glucose/ribitol dehydrogenase family protein
									Os09g0451400	gene_symbol:ACO2 description:ACC oxidase, Ethylene biosynthesi							Os07g0464700	gene_symbol:OsCYP51H3 description:Hypothetical conserved gene							Os05g0387200	description:Similar to UDP-sulfoquinovose synthase, chloroplast precursor (EC 3.13.1.1) (Sulfite:UDP-glucose sulfotransferase) (Sulfolipid biosynthesis protein) (SoSQD1)
									Os04g0662600	gene_symbol:OsF3H-1 description:Similar to Naringenin,2-oxoglutarate 3-dioxygenase							Os10g0439700	gene_symbol:Oscyp71Z3 description:Similar to Cytochrome P450 family protein, expressed							Os12g0609500	description:Glucose/ribitol dehydrogenase family protein
									Os01g0188100	description:Isopenicillin N synthase family protein							Os07g0519300	description:Similar to taxane 10-beta-hydroxylase							Os01g0528800	gene_symbol:CADL description:Similar to Cinnamyl alcohol dehydrogenase
									Os04g0667400	description:2OG-Fe(II) oxygenase domain containing protein, flavanone 3-dioxygenase 3-like							Os08g0263000	description:Similar to Cytochrome P450-like protein (CYP86B1)							Os11g0181700	description:Similar to retinol dehydrogenase 12
									Os05g0149400	gene_symbol:ACO5 description:ACC oxidase, Ethylene biosynthesi							Os08g0465700	gene_symbol:CYP76M1 description:Cytochrome P450 family protein							Os08g0510400	description:Short-chain dehydrogenase/reductase SDR domain containing protein
									Os09g0353400	description:Similar to Leucoanthocyanidin dioxygenase							Os01g0957600	gene_symbol:OsCYP71AA3 description:Similar to cDNA, clone: J053023H06, full insert sequence							Os02g0811600	gene_symbol:OsCCR13 description:Similar to Cinnamoyl CoA reductase
									Os01g0935400	description:2OG-Fe(II) oxygenase domain containing protein							Os10g0515200	description:Cytochrome P450 family protein							Os01g0283600	gene_symbol:OsCCR4 description:Similar to Cinnamoyl CoA reductase
									Os02g0592000	description:Similar to OSIGBa0106G07.8 protein							Os09g0530300	description:Cytochrome P450 family protein							Os06g0652300	description:Similar to GDP-4-keto-6-deoxy-D-mannose-3, 5-epimerase-4-reductase (GER1); 21556- 22494
									Os05g0149300	description:Similar to 1-aminocyclopropane-1-carboxylate oxidase							Os10g0514901	gene_symbol:OsCYP89B4 description:Similar to Cytochrome P450 family protein							Os03g0268900	description:Similar to tropinone reductase
									Os04g0346000	description:2OG-Fe(II) oxygenase domain containing protein							Os10g0179200	description:Similar to cytochrome P450							Os04g0532400	description:Similar to OSIGBa0125M19.13 protein
									Os10g0497800	description:Similar to Prolyl 4-hydroxylase, alpha subunit-like protein							Os02g0113200	gene_symbol:OsCYP51H5 description:Similar to Cytochrome P450-like protein							Os11g0438000	description:Hypothetical conserved gene
																	Os11g0525200	gene_symbol:OsCYP51G1 description:Similar to Cytochrome P450 51 (EC 1.14.13.70) (CYPLI) (P450-LIA1							Os06g0651100	description:Similar to NADPH HC toxin reductase
									Note: Red repsents the gene families involved in the flavonoid scaffolds biosynthetic pathway								Os07g0491800	description:Similar to taxane 13-alpha-hydroxylase							Os02g0607700	description:Short-chain dehydrogenase/reductase SDR domain containing protein
																	Os06g0642500	description:Cytochrome P450 domain containing protein							Os08g0526100	gene_symbol:OsUGlcAE2 description:NAD(P)-binding domain containing protein
																	Os04g0171600	description:Similar to Cytochrome P450 79A1 (EC 1.14.13.41) (Tyrosine N-monooxygenase) (Cytochrome P450Tyr)							Os02g0180700	gene_symbol:OsCCR21 description:Similar to Cinnamoyl-CoA reductase (EC 1.2.1.44)
																	Os03g0134500	description:Cytochrome p450 (CYP78A9)							Os04g0630300	description:anthocyanidin reductase ((2S)-flavan-3-ol-forming) protein
																	Os01g0627500	gene_symbol:OsCYP72A18 description:Cytochrome P450 family protein							Os09g0459800	description:Similar to ARP protein
																	Os02g0571900	gene_symbol:CYP76M6 description:Cytochrome P450 family protein							Os03g0249500	gene_symbol:OsUGlcAE1 description:Similar to Nucleotide sugar epimerase-like protein (UDP-D-glucuronate 4- epimerase) (EC 5.1.3.6)
																	Os06g0641200	description:Similar to Cytochrome P450 CYP71Y10							Os02g0811400	gene_symbol:CCR1 description:Similar to Cinnamoyl CoA reductase
																	Os03g0140400	gene_symbol:SD37 description:Cytochrome P450 protein CYP96B4, Growth regulation, Drought stress respons							Os01g0127500	description:NAD(P)-binding domain containing protein
																	Os02g0217400	description:Cytochrome P450 family protein							Os08g0515900	description:Similar to Dihydroflavonol-4-reductase
																	Os07g0419100	description:Cytochrome P450 family protein							Os06g0299300	description:Short-chain dehydrogenase/reductase SDR domain containing protein
																	Os02g0503850	description:Similar to Cytochrome P450 CYP81L6							Os11g0591100	gene_symbol:OsGME2 description:NAD(P)-binding domain containing protein
																	Os03g0658800	gene_symbol:OsCYP87C2 description:Cytochrome P450 family protein							Os07g0212200	description:Similar to MRNA-binding protein (Fragment)
																	Os02g0817900	gene_symbol:CYP97A4 description:Cytochrome P450 family protein							Os11g0439100	description:Similar to OSIGBa0135A16.7 protein
																	Os11g0143200	gene_symbol:OsCPD1 description:Similar to Cytochrome P450 90A1 (EC 1.14.-.-)							Os01g0969100	description:NAD(P)-binding domain containing protein
																	Os06g0680700	description:Cytochrome P450 family protein							Os11g0652900	description:Similar to tropinone reductase 2
																	Os01g0543600	description:Cytochrome P450 domain containing protein							Os10g0548000	description:Hypothetical conserved gene
																	Os06g0497200	description:Hypothetical conserved gene							Os09g0491852	gene_symbol:CCR1 description:NAD(P)-binding domain containing protein
																	Os12g0582666	description:Cytochrome P450 family protein							Os09g0504000	gene_symbol:OsUGlcAE4 description:Similar to Nucleotide sugar epimerase-like protein (UDP-D-glucuronate 4- epimerase) (EC 5.1.3.6)
																	Os10g0139700	description:Cytochrome P450 family protein							Os04g0483500	gene_symbol:KCR1 description:Beta-ketoacyl-CoA reductase, Cuticular wax biosynthesis, Fatty acid elongatio
																	Os09g0447500	description:Cytochrome P450 family protein							Os01g0828100	gene_symbol:OsCCR6 description:Similar to Cinnamoyl-CoA reductase
																	Os01g0349800	description:Similar to Cytochrome P450							Os01g0978400	gene_symbol:OsCCR26 description:NAD(P)-binding domain containing protein
																	Os02g0570500	gene_symbol:Oscyp71Z6 description:Similar to Cytochrome P450 family protein, expressed							Os03g0404800	description:NAD(P)-binding domain containing protein
																	Os03g0140100	gene_symbol:MAH1 description:Cytochrome P450 family protein							Os02g0812000	gene_symbol:OsCCR11 description:NAD(P)-binding domain containing protein
																	Os01g0211600	description:Cytochrome P450 family protein							Os02g0701900	description:NAD(P)-binding domain containing protein
																	Os09g0457100	gene_symbol:OsABA8OX3 description:Cytochrome P450 family protein							Os09g0346600	description:Glucose/ribitol dehydrogenase family protein
																	Os01g0561600	gene_symbol:CYP76M14 description:Cytochrome P450 family protein							Os03g0405000	description:NAD(P)-binding domain containing protein
																	Os09g0441625	description:Similar to flavonoid 3-monooxygenase							Os04g0630100	description: anthocyanidin reductase ((2S)-flavan-3-ol-forming) isoform X1/NAD(P)-binding domain containing protein
																	Os05g0101600	description:Cytochrome P450 family protein							Os03g0810800	gene_symbol:OsABA2 description:Short-chain alcohol dehydrogenase, ABA biosynthesis, Lesion mimic formation, Disease-resistance, Seed dormanc
																	Os01g0183500	description:Cytochrome P450 family protein							Os03g0351200	gene_symbol:OsDVR description:NAD(P)-binding domain containing protein
																	Os05g0211100	gene_symbol:CYP51G3 description:Similar to Cytochrome P450-like protein							Os12g0242700	description:Similar to 3-oxoacyl-[acyl-carrier-protein] reductase 1, chloroplast precursor (EC 1.1.1.100) (3-ketoacyl-acyl carrier protein reductase 1) (Beta- keto acyl-carrier protein reductase 1)
																	Os06g0328900	description:Cytochrome P450 family protein							Os06g0472200	description:Similar to Isoflavone reductase
																	Os02g0529800	gene_symbol:Oscyp71Z5 description:Cytochrome P450 family protein							Os12g0260500	description:Similar to Oxidoreductase, short chain dehydrogenase/reductase family protein, expressed
																	Os03g0371000	gene_symbol:OsSTA101 description:Similar to Cytochrome P450 family protein, expressed							Os06g0137700	description:Similar to GDP-mannose 4,6 dehydratase 2
																	Os10g0317900	gene_symbol:CYP75B4 description:Chrysoeriol 5'-Hydroxylase, Flavonoid B-ring hydroxylase, Tricin biosynthesi							Os11g0438700	description:Similar to Tropinone reductase-I (EC 1.1.1.206) (TR-I) (Tropine dehydrogenase)
																	Os06g0325900	description:Similar to Bx2-like protein							Os11g0654400	description:Similar to tropinone reductase 2
																	Os01g0951500	description:Cytochrome P450 family protein							Os07g0663600	gene_symbol:OsSDR110C-MI2 description:Short-chain dehydrogenase/reductase SDR domain containing protein
																	Os12g0268000	gene_symbol:sl description:Similar to Cytochrome P450 71A1 (EC 1.14.-.-) (CYPLXXIA1) (ARP-2)							Os11g0443700	description:Similar to Short chain alcohol dehydrogenase-like
																	Os10g0165300	description:Cytochrome P450 family protein							Os07g0664500	description:NAD(P)-binding domain containing protein
																	Os11g0151400	gene_symbol:OsCYP94C2 description:Cytochrome P450 family protein							Os03g0280800	gene_symbol:OsUXS1 description:Similar to UDP-D-glucuronate decarboxylase
																	Os03g0248200	description:Similar to Cytochrome P450 family protein, expressed							Os08g0553800	description:NAD(P)-binding domain containing protein
																	Os06g0294600	description:Cytochrome P450 family protein							Os07g0561500	description:Short-chain dehydrogenase/reductase SDR domain containing protein
																	Os06g0191800	gene_symbol:OsCYP709C11 description:Cytochrome P450 family protein							Os04g0618200	description:Similar to cDNA clone:J013046D23, full insert sequence
																	Os11g0635500	description:Cytochrome P450 family protein							Os03g0269100	gene_symbol:OsSAG13 description:Short chain alcohol dehydrogenase-like
																	Os10g0171300	description:Cytochrome P450 family protein							Os05g0140800	description:Similar to Dormancy related protein (Fragment)
																	Os06g0204100	description:Similar to Cytochrome P450 family protein, expressed							Os07g0665000	description:Similar to Short-chain dehydrogenase/reductase (Fragment)
																	Os02g0218700	gene_symbol:HPL2 description:Allene oxide synthase (CYP74A3), Fatty acid 9-/13-hydroperoxide lyase (CYP74C), Biosynthesis of jasmonic acid (JA), Plant defens							Os03g0278200	description:NAD(P)-binding domain containing protein
																	Os06g0642200	gene_symbol:OsCYP71K7 description:Similar to Cytochrome P450 family protein							Os07g0170000	description:Similar to Brn1-like protein
																	Os01g0183600	gene_symbol:OsCYP96E1 description:Cytochrome P450 family protein							Os02g0826200	description:NAD(P)-binding domain containing protein
																	Os03g0417700	gene_symbol:GL3.2 description:Similar to Phytochrome P450							Os06g0185100	description:Similar to estradiol 17-beta-dehydrogenase 8
																	Os02g0186200	gene_symbol:OsEnS-28 description:Similar to Cytochrome P450 CYP71K14							Os07g0664000	description:Similar to Oxidoreductase, short chain dehydrogenase/reductase family protein, expressed
																	Os08g0547900	description:Similar to Flavonoid 3-monooxygenase							Os08g0374800	gene_symbol:OsUGE2 description:Similar to UDP-galactose 4-epimerase-like protein
																	Os10g0378000	description:Similar to predicted protein							Os07g0663500	description:Similar to Short-chain dehydrogenase/reductase (Fragment)
																	Os01g0804400	description:Cytochrome P450 family protein							Os03g0748100	description:Similar to Short-chain type dehydrogenase/reductase (EC 1.-.-.-)
																	Os06g0639800	gene_symbol:OsCYP71Y7 description:Cytochrome P450 family protein							Os07g0663900	description:Similar to Oxidoreductase, short chain dehydrogenase/reductase family protein, expressed
																	Os08g0105700	description:Similar to Bx2-like protein							Os04g0179200	gene_symbol:OsMAS description:Similar to Stem secoisolariciresinol dehydrogenase (Fragment)
																	Os02g0278400	description:Cytochrome P450 family protein							Os07g0663800	gene_symbol:OsSDR110C-MI4 description:Similar to Oxidoreductase, short chain dehydrogenase/reductase family protein, expressed
																	Os09g0447300	gene_symbol:CYP76L1 description:Cytochrome P450 family protein							Os03g0833100	description:Similar to Tasselseed2 protein (Fragment)
																	Os01g0627600	gene_symbol:OsCYP72A19 description:Similar to Cytochrome P450 monooxygenase							Os07g0664900	description:Similar to Short-chain dehydrogenase/reductase (Fragment)
																	Os10g0515400	description:Similar to Transposon protein							Os04g0405300	gene_symbol:OsSDR110C-MS3 description:Similar to Stem secoisolariciresinol dehydrogenase (Fragment)
																	Os01g0628000	gene_symbol:CYP72A1 description:Cytochrome P450 family protein							Os04g0614000	description:Similar to Peroxisomal 2,4-dienoyl-CoA reductase (EC 1.3.1.34)
																	Os01g0803900	description:Cytochrome P450 family protein							Os09g0133200	description:Similar to Dehydrogenase/reductase SDR family member 4 (EC 1.1.1.184) (NADPH- dependent carbonyl reductase/NADP-retinol dehydrogenase) (CR) (PHCR) (Peroxisomal short-chain alcohol dehydrogenase) (NADPH-dependent retinol dehydrogenase/reductase) (NDRD) (SCAD-SRL) (humNRDR) (PSCD). Splice isoform 2
																	Os01g0728300	description:Similar to Cytochrome P450 monooxygenase CYP72A5 (Fragment)							Os07g0664200	description:Short-chain dehydrogenase/reductase SDR domain containing protein
																	Os01g0627800	description:Similar to Cytochrome P450 monooxygenase CYP72A5 (Fragment)							Os04g0403500	description:NAD(P)-binding domain containing protein
																	Os05g0372300	description:Cytochrome P450 family protein							Os03g0278000	gene_symbol:UXS description:UDP-glucuronic acid decarboxylase
																	Os12g0640200	description:Similar to Cytochrome P450 family protein, expressed							Os02g0791500	gene_symbol:OsUGlcAE3 description:Similar to Nucleotide sugar epimerase-like protein (UDP-D-glucuronate 4- epimerase) (EC 5.1.3.6)
																	Os04g0480700	description:Cytochrome P450 family protein							Os07g0691600	description:Similar to Alcohol dehydrogenase (Fragment)
																	Os01g0210900	description:Cytochrome P450 family protein							Os11g0523110	description:Similar to Alcohol dehydrogenase-like protein
																	Os03g0112900	gene_symbol:OsF5HL2 description:Similar to Aldehyde 5-hydroxylase							Os03g0850000	description:Glucose/ribitol dehydrogenase family protein
																	Os02g0221900	gene_symbol:Os1900 description:Cytochrome P450 family member, Homolog of Arabidopsis MORE AXILLARY GROWTH 1 (MAX1							Os10g0456100	description:Similar to Brn1-like protein
																	Os04g0180400	gene_symbol:CYP99A2 description:Similar to Cytochrome P450 99A2							Os01g0315800	gene_symbol:OsUXS2 description:UDP-glucuronic acid decarboxylase (EC 4.1.1.35)
																	Os05g0415800	gene_symbol:OsCYP51H6 description:Similar to Cytochrome P450 CYP51H10							Os07g0663700	gene_symbol:OsSDR110C-MI3 description:Similar to Oxidoreductase, short chain dehydrogenase/reductase family protein, expressed
																	Os02g0504000	description:Similar to Cytochrome P450 CYP81L6							Os07g0592100	description:Similar to Oxidoreductase, short chain dehydrogenase/reductase family protein, expressed
																	Os02g0186800	description:Cytochrome P450 family protein							Os05g0595100	gene_symbol:OsUGE1 description:Uridine-diphospho-(UDP)-glucose 4-epimerase, Cell wall carbohydrate partitioning during nitrogen (N) limitatio
																	Os10g0144700	description:Cytochrome P450 domain containing protein							Os01g0106300	description:Similar to Isoflavone reductase homolog IRL (EC 1.3.1.-)
																	Os08g0106300	description:Similar to Cytochrome P450							Os01g0930900	description:Similar to Short chain alcohol dehydrogenase-like
																	Os02g0675400	description:Similar to OSIGBa0111L12.2 protein							Os09g0323000	gene_symbol:OsUGE4 description:Similar to UDP-galactose 4-epimerase-like protein
																	Os06g0641600	description:Similar to Cytochrome P450 family protein							Os07g0139400	description:NAD(P)-binding domain containing protein
																	Os10g0546600	gene_symbol:CYP97C2 description:Similar to Chloroplast carotenoid epsilon-ring hydroxylase							Os08g0129700	description:NAD(P)-binding domain containing protein
																	Os03g0248300	description:Similar to Cytochrome P450 76C4 (EC 1.14.-.-)							Os07g0664400	description:Short-chain dehydrogenase/reductase SDR domain containing protein
																	Os01g0602200	gene_symbol:CYP72A31 description:Cytochrome P450 monooxygenase, Tolerance to acetolactate synthase-inhibiting herbicides (pseudogene							Os05g0363200	gene_symbol:OsUXS5 description:UDP-glucuronic acid decarboxylase
																	Os07g0451300	description:Cytochrome P450 family protein							Os09g0526700	gene_symbol:OsUGE3 description:Similar to UDP-glucose 4-epimerase (EC 5.1.3.2) (Galactowaldenase) (UDP-galactose 4-epimerase)
																	Os12g0150200	gene_symbol:OsCYP450 description:Cytochrome P450 enzyme, Salt toleranc							Os02g0503500	description:Similar to 3-oxoacyl-[acyl-carrier-protein] reductase, chloroplast precursor (EC 1.1.1.100) (3-ketoacyl-acyl carrier protein reductase)
																	Os03g0602300	gene_symbol:brd1 description:Cytochrome P450 85A1 (EC 1.14.-.-) (C6-oxidase							Os03g0299200	description:Similar to Alcohol dehydrogenase (Fragment)
																	Os07g0644600	description:Cytochrome P450 family protein							Os01g0237750	description:Hypothetical conserved gene
																	Os08g0262500	gene_symbol:OsCYP96B8 description:Cytochrome P450 family protein							Os06g0360300	description:NAD(P)-binding domain containing protein
																	Os08g0105800	description:Cytochrome P450 family protein							Os02g0556100	description:NAD(P)-binding domain containing protein
																	Os02g0666500	description:Similar to Cytochrome P450							Os01g0237366	description:NAD(P)-binding domain containing protein
																	Os05g0405500	description:Similar to Cytochrome P450 CYP721B4							Os11g0140700	description:Similar to Saccharopine dehydrogenase family protein, expressed
																	Os07g0217600	gene_symbol:CYP71Z2 description:CytochromeP450 monooxygenase, Diterpenoid phytoalexin biosynthesis, Bacterial blight resistanc							Os12g0263800	description:Similar to cDNA clone:J013002B21, full insert sequence
																	Os06g0642600	description:Similar to Cytochrome P450 CYP71Y10							Os05g0203400	description:Hypothetical conserved gene
																	Os06g0569500	gene_symbol:KO4 description:Ent-kaurene oxidase, Diterpenoid phytoalexin biosynthesi							Os06g0479400	description:Similar to Phenylcoumaran benzylic ether reductase homolog TH6
																	Os01g0701400	gene_symbol:SLB2 description:Cytochrome P450 family member, Homolog of Arabidopsis MORE AXILLARY GROWTH 1 (MAX1), Strigolactone biosynthesi							Os01g0837300	gene_symbol:UXS-4 description:Similar to UDP-glucuronic acid decarboxylase 1
																	Os10g0378100	description:Similar to Cytochrome P450 family protein, expressed							Os02g0137700	description:NAD(P)-binding domain containing protein
																	Os01g0211200	description:Cytochrome P450 family protein							Os03g0822200	description:NAD(P)-binding domain containing protein
																	Os09g0528700	gene_symbol:OsCYP76M7 description:Similar to Cytochrome p450 (CYP78A9)							Os12g0137200	description:Similar to Saccharopine dehydrogenase family protein, expressed
																	Os02g0824100	description:Cytochrome P450 family protein							Os07g0674100	gene_symbol:OsUXS6 description:Hypothetical conserved gene
																	Os03g0225900	gene_symbol:AOS2 description:Allene oxide synthase (CYP74A2), Biosynthesis of jasmonic acid (JA							Os12g0265100	description:Similar to Pinoresinol-lariciresinol reductase TH2
																	Os03g0760000	gene_symbol:OsCYP81A5 description:Cytochrome P450 family protein							Os03g0184600	description:Similar to Dihydroflavonol-4-reductase
																	Os09g0275400	description:Cytochrome P450 family protein							Os06g0704700	description:NAD(P)-binding domain containing protein
																	Os04g0560100	gene_symbol:CYP86A7-1 description:Cytochrome P450 family protein							Os02g0234500	description:NAD(P)-binding domain containing protein
																	Os05g0405600	description:Similar to Cytochrome P450 CYP721B4							Os10g0576900	gene_symbol:OsCCR3 description:NAD(P)-binding domain containing protein
																	Os07g0635700	description:Cytochrome P450 family protein							Os01g0106400	description:Similar to Isoflavone reductase homolog IRL (EC 1.3.1.-)
																	Os07g0518100	description:Cytochrome P450 family protein							Os12g0263200	description:Pinoresinol-lariciresinol reductase TH2
																	Os06g0641500	description:Similar to Cytochrome P450 CYP71Y10
																	Os02g0187000	description:Similar to Cytochrome P450 CYP71K14							Note: Red repsents the gene families involved in the flavonoid scaffolds biosynthetic pathway
																	Os04g0178400	description:Similar to Cytochrome P450 CYP99A1 (EC 1.14.-.-) (Fragment)
																	Os01g0602500	description:Cytochrome P450 family protein
																	Os02g0323600	gene_symbol:OsCYP51H4 description:Similar to Cytochrome P450-like protein
																	Os01g0957800	gene_symbol:OsCYP71AA2 description:Cytochrome P450 domain containing protein
																	Os10g0525200	description:Cytochrome P450 family protein
																	Os03g0594100	description:Cytochrome P450 family protein
																	Os10g0320100	gene_symbol:OsF3'H description:Similar to Flavonoid 3'-monooxygenase (EC 1.14.13.21) (Flavonoid 3'-hydroxylase) (Cytochrome P450 75B2)
																	Os02g0596300	description:Cytochrome P450 domain containing protein
																	Os04g0469800	gene_symbol:D11 description:Cytochrome P450 superfamily protein, CYP724B1, Brassinosteroid (BR) biosynthesis, Control of panicle architecture and seed siz
																	Os02g0185900	description:Hypothetical conserved gene
																	Os03g0367101	gene_symbol:OsCYP75A11 description:Similar to cytochrome P450 flavonoid 3',5'-hydroxylase
																	Os06g0565100	gene_symbol:Os5100 description:Cytochrome P450 family member, Homolog of Arabidopsis MORE AXILLARY GROWTH 1 (MAX1
																	Os02g0570700	gene_symbol:Oscyp71Z7 description:Cytochrome P450 family protein
																	Os02g0569400	gene_symbol:CYP76M8 description:Cytochrome P450 family protein
																	Os06g0640100	description:Similar to Cytochrome P450 CYP71Y10
																	Os02g0185300	description:Cytochrome P450 family protein
																	Os01g0804900	description:Similar to Cytochrome P450
																	Os12g0582000	description:Similar to Cytochrome P450 family protein
																	Os02g0569000	gene_symbol:CYP76M5 description:Cytochrome P450 family protein
																	Os01g0628900	description:Cytochrome P450 family protein
																	Os07g0635200	description:Cytochrome P450, E-class, group I domain containing protein
																	Os04g0255600	description:Cytochrome P450 domain containing protein
																	Os02g0173100	gene_symbol:CYP97B4 description:Similar to cytochrome P450
																	Os03g0332100	gene_symbol:CYP714B2 description:Similar to Cytochrome P450 CYP714B3
																	Os10g0514700	description:Similar to Cytochrome P450 family protein
																	Os11g0465200	description:Similar to Bx2-like protein
																	Os08g0131100	gene_symbol:CYP703A3 description:Cytochrome P450 hydroxylase, Anther cuticle and pollen exine developmen
																	Os10g0513400	description:Cytochrome P450 family protein
																	Os07g0603700	gene_symbol:GE1 description:CYP78A13 (Cytochrome P450), Size control between embryo and endosper
																	Os03g0371350	gene_symbol:CYP72A1 description:Similar to Cytochrome P450 family protein, expressed
																	Os04g0128001	description:Similar to OSIGBa0126J24.7 protein
																	Os04g0128400	description:Similar to OSIGBa0126J24.7 protein
																	Os03g0741500	description:Similar to Cytochrome P450 family protein, expressed
																	Os10g0167200	description:Similar to Cytochrome P450 family protein
																	Os02g0467000	gene_symbol:OsC4H description:Similar to trans-cinnamate 4-monooxygenase
																	Os06g0613600	gene_symbol:OsCYP93F1 description:Cytochrome P450 family protein
																	Os05g0200400	description:Similar to Cytochrome P450 CYP90D10.b
																	Os08g0152400	description:Similar to P450
																	Os06g0640800	description:Similar to Cytochrome P450 CYP71Y10
																	Os10g0403000	gene_symbol:PLA1 description:Cytochrome P450 protein, CYP78A11, Regulation of leaf initiation rate and vegetative-reproductive phase chang
																	Os03g0139600	gene_symbol:OsCYP96B2 description:Similar to Cytochrome P450 family protein
																	Os07g0517900	description:Similar to taxane 10-beta-hydroxylase
																	Os10g0511200	description:Similar to Cytochrome P450 family protein
																	Os03g0760500	description:Cytochrome P450 family protein
																	Os01g0627900	description:Similar to Cytochrome P450
																	Os03g0767000	gene_symbol:AOS1 description:Allene oxide synthase (CYP74A1), Biosynthesis of jasmonic acid (JA
																	Os10g0171500	description:Similar to Cytochrome P450 CYP76H18
																	Os02g0503900	description:Cytochrome P450 family protein
																	Os08g0226300	description:Similar to Cytochrome P450 family protein
																	Os04g0101400	gene_symbol:CYP93G1 description:Flavone synthase II (FNSII), Biosynthesis of tricin O-linked conjugate
																	Os05g0515200	description:Cytochrome P450 family protein
																	Os07g0567100	gene_symbol:OsCYP51H9 description:Similar to CYP51G1
																	Os06g0501900	gene_symbol:CYP76M9 description:Cytochrome P450 family protein
																	Os07g0419000	description:Similar to Cytochrome P450
																	Os01g0627400	gene_symbol:OsCYP72A17 description:Similar to Cytochrome P450 monooxygenase CYP72A5 (Fragment)
																	Os02g0186900	description:Cytochrome P450 family protein
																	Os01g0100300	description:Cytochrome P450 domain containing protein
																	Os06g0570600	description:Similar to Ent-kaurene oxidase
																	Os03g0227700	gene_symbol:OsDWF4 description:Cytochrome P450 90B2, Brassinosteroid C-22 hydroxylase, Brassinosteroids biosynthesi
																	Os07g0520100	description:Similar to taxane 10-beta-hydroxylase
																	Os01g0628700	description:Cytochrome P450
																	Os04g0171800	description:Similar to Cytochrome P450 79A1 (EC 1.14.13.41) (Tyrosine N-monooxygenase) (Cytochrome P450Tyr)
																	Os10g0525000	gene_symbol:OsCYP704A5 description:Cytochrome P450 family protein
																	Os05g0382500	description:Similar to Cytochrome P450 CYP94E4
																	Os08g0456200	description:Similar to flavonoid 3-monooxygenase
																	Os01g0858350	description:Similar to cytochrome P450
																	Os04g0174100	description:Similar to OSIGBa0114I04.1 protein
																	Os06g0129900	description:Similar to Cytochrome P450 CYPD
																	Os03g0370900	description:Similar to Cytochrome P450
																	Os12g0443000	description:Similar to Cytochrome P450 family protein, expressed
																	Os07g0635500	gene_symbol:OsCYP709C5 description:Similar to Cytochrome P450
																	Os05g0181200	gene_symbol:OsCYP96D2 description:Similar to Phytochrome P450-like protein
																	Os03g0593600	gene_symbol:CYP71W1 description:Similar to Cytochrome P450 family protein, expressed
																	Os05g0424300	description:Cytochrome P450 family protein
																	Os09g0441400	description:Similar to Elicitor-inducible cytochrome P450
																	Os03g0223100	description:Cytochrome P450 family protein
																	Os03g0850200	description:Similar to Cytochrome P450
																	Os10g0514300	description:Similar to Transposon protein
																	Os08g0226166	description:Similar to Cytochrome P450 CYP76H18
																	Os11g0635300	description:Similar to Cytochrome P450 family protein
																	Os02g0503100	description:Similar to flavonoid 3-monooxygenase
																	Os02g0218800	gene_symbol:AOS4 description:Allene oxide synthase (CYP74A4), Fatty acid 9-/13-hydroperoxide lyase (CYP74C), Biosynthesis of jasmonic acid (JA), Plant defens
																	Os06g0642300	description:Similar to Cytochrome P450 family protein
																	Os10g0439800	gene_symbol:Oscyp71Z4 description:Similar to H0813E03.1 protein
																	Os11g0483000	description:Similar to Cytochrome P450 family protein, expressed
																	Os04g0570000	description:Cytochrome P450 family protein
																	Os03g0371400	description:Cytochrome P450 family protein
																	Os10g0512400	gene_symbol:CYP84A5 description:Coniferaldehyde 5-hydroxylase, Lignin biosynthesi
																	Os06g0569900	gene_symbol:OsKO1 description:Similar to Ent-kaurene oxidase 1 (Fragment)
																	Os01g0227400	description:Similar to Cytochrome P450 71A1 (EC 1.14.-.-) (CYPLXXIA1) (ARP-2)
																	Os07g0520300	description:Cytochrome P450 family protein
																	Os02g0569900	gene_symbol:OsCYP76M7 description:Cytochrome P450 family protein
																	Os09g0441700	description:Putative cytochrome P450 protein, Similar to flavonoid 3-monooxygenase
																	Os10g0514500	description:Similar to transposon protein
																	Os08g0152300	description:Similar to P450
																	Os04g0480600	description:Similar to Cytochrome P450 71A1 (EC 1.14.-.-) (CYPLXXIA1) (ARP-2)
																	Os04g0570600	description:Cytochrome P450 family protein
																	Os01g0544200	description:Similar to P450
																	Os07g0218700	description:Cytochrome P450 family protein
																	Os07g0519600	description:Similar to taxane 10-beta-hydroxylase
																	Os11g0489250	description:Similar to Cytochrome P450 family protein, expressed
																	Os07g0292100	description:Similar to CYP71B6 (CYTOCHROME P450 71B6); electron carrier/ heme binding / iron ion binding / monooxygenase/ oxygen binding
																	Os10g0351200	description:Similar to Cytochrome P450 family protein, expressed
																	Os07g0418500	gene_symbol:OsCYP709C9 description:Similar to Cytochrome P450
																	Os01g0197100	gene_symbol:D2 description:Cytochrome P450, Brassinosteroids biosynthesis, Regulation of plant architectur
																	Os06g0600400	gene_symbol:OsCYP734A4 description:Cytochrome P450 family protein
																	Os01g0627933	description:Similar to Cytochrome P450
																	Os03g0568400	description:Similar to Cytochrome P450 family protein
																	Os02g0184900	description:Cytochrome P450 family protein
																	Os03g0760300	description:Cytochrome P450 family protein
																	Os10g0439924	gene_symbol:Oscyp71Z8 description:Cytochrome P450 family protein
																	Os03g0603100	description:Similar to Phytochrome P450
																	Os12g0199800	gene_symbol:CYP76M13 description:Similar to Cyt-P450 monooxygenase
																	Os06g0102100	gene_symbol:CYP93G2 description:Cytochrome P450 93G2 protein (CYP93G2), flavanone 2-hydroxylase (F2H), C-glycosylflavone biosynthesi
																	Os02g0503800	description:Cytochrome P450 domain containing protein
																	Os06g0570100	gene_symbol:d35 description:Ent-kaurene oxidase (EC 1.14.13.78) (AtKO1) (Cytochrome P450 701A3)
																	Os02g0108800	description:Cytochrome P450 domain containing protein
																	Os10g0196100	description:Similar to Cytochrome P450 98A1
																	Os10g0486100	description:Cytochrome P450-like protein (CYP86B1)
																	Os01g0602400	gene_symbol:OsCYP72A32 description:Similar to Cytochrome P450 monooxygenase CYP72A5 (Fragment)
																	Os10g0164500	description:Similar to Cytochrome P450 family protein, expressed
																	Os01g0700500	description:Similar to Flavonoid 3-monooxygenase
																	Os01g0700900	gene_symbol:SLB1 description:Similar to Cytochrome P450 monooxygenase
																	Os04g0539300	description:Similar to Aldehyde 5-hydroxylase
																	Os03g0168600	gene_symbol:CYP704B2 description:Cytochrome P450 protein, Anther cutin biosynthesis and pollen exine formatio
																	Os09g0380300	description:Hypothetical conserved gene
																	Os02g0703600	gene_symbol:OsABA8OX1 description:Similar to Abscisic acid 8'-hydroxylase 1
																	Os02g0186100	description:Hypothetical conserved gene
																	Os06g0568600	gene_symbol:OsKO5 description:Similar to Ent-kaurene oxidase 1 (Fragment)
																	Os09g0264051	description:Similar to flavonoid 3-monooxygenase
																	Os08g0507000	description:Similar to Cyt-P450 monooxygenase
																	Os01g0377000	description:Cytochrome P450 family protein
																	Os06g0570566	description:Similar to Ent-kaurene oxidase
																	Note: Red repsents the gene families involved in the flavonoid scaffolds biosynthetic pathway
