# Supplementary material for: Genome-Wide Identification and Expression Profiles of 13 Key Structural Gene Families Involved in the Biosynthesis of Rice Flavonoid Scaffolds
Source: Genes (Basel). 2022 Feb 24;13(3):410. doi: 10.3390/genes13030410 (PMC8951560; doi:10.3390/genes13030410)
Supplement: Supplementary file 1 [file genes-13-00410-s001.zip › suppl_table S7.xlsx]

## Sheet: Sheet1
Supplementary Table S7. Primers used in real-time PCR.
Gene name	Forward primer (5'->3')	Reverse primer (5'->3')
Actin	GACCCAGATCATGTTTGAGACC	CATCACCAGAGTCCAACACAATAC
OsCHS12	GAAGCGGCCTCAAGGGAAAT	TGACCCAAACGGACAAACAAAGT
OsCHS28	CAATCCTGGGAATCGG	GCTATCGGTAATCTCAAAGT
OsF3H2	CACCAACCACGGGATA	CAGTGAAGGCGGAGATA
OsLDOX2	GTTCCCGACGCCTTCA	GGTGCTCCACGCTCTTG
OsDFR6	GACTGCGGCTGTTCAAGG	CCTCAGGATTGGTGGGTC
